# Supplementary material for: Implementation of Telemedicine for Patients Referred to Emergency Medical Services
Source: Epidemiologia (Basel). 2025 Jul 11;6(3):36. doi: 10.3390/epidemiologia6030036 (PMC12286138; doi:10.3390/epidemiologia6030036)
Supplement: Supplementary file 1 [file epidemiologia-06-00036-s001.zip]

Archive with 1 entries (1 files):
- epidemiologia-3733120-supplementary.pdf
